# Supplementary material for: Efficacy of dietary polyphenol supplement in patients with non-alcoholic fatty liver disease: a network meta-analysis
Source: Front Nutr. 2025 May 9;12:1582861. doi: 10.3389/fnut.2025.1582861 (PMC12100629; doi:10.3389/fnut.2025.1582861)
Supplement: Supplementary file 3 [file Data_Sheet_1.zip]

Archive with 1 entries (1 files):
- Supplementary Material 3.docx
